# Supplementary material for: Identification of Under-Detected Periodicity in Time-Series Microarray Data by Using Empirical Mode Decomposition
Source: PLoS One. 2014 Nov 5;9(11):e111719. doi: 10.1371/journal.pone.0111719 (PMC4221108; doi:10.1371/journal.pone.0111719)
Supplement: Table S1 — Summary of three highly coexpressed MIPS protein complexes associated with oxidative phosphorylation. (XLS) [file pone.0111719.s005.xls]

## Sheet: Sheet1
MIPS protein complex (ID)	#.	#.	Periodic	Putative periodic	Total	Co-expressed	ratio
	proteins	YMC genes	genes	genes	gene pairs	gene pairs
Succinate dehydrogenase, complex II (420.20)	4	4	4	0	6	6	1
Cytochrome bc1, complex III (420.30)	10	10	8	3	45	43	0.955556
Cytochrome c oxidase, complex IV (420.40)	11	11	7	3	55	52	0.945455
