# Supplementary material for: Identification of Under-Detected Periodicity in Time-Series Microarray Data by Using Empirical Mode Decomposition
Source: PLoS One. 2014 Nov 5;9(11):e111719. doi: 10.1371/journal.pone.0111719 (PMC4221108; doi:10.1371/journal.pone.0111719)
Supplement: Table S2 — Functional categorization of all enriched GO terms (BP) for the OX, RB, RC and PP gene clusters. Statistical significance of enrichment is presented by –log(p-value). (XLS) [file pone.0111719.s006.xls]

## Sheet: 2013_0607_hit_4_lists_BP_treevi
GO term	Description of biological function	OX	RB	RC	PP
GO:0006807	nitrogen compound metabolic process	36.2331			5.67584
GO:0044237	cellular metabolic process	32.0963
GO:0071704	organic substance metabolic process	30.9838
GO:0008152	metabolic process	29.2144
GO:0044710	single-organism metabolic process	28.9339
GO:0009987	cellular process	28.589	17.0044
GO:1901564	organonitrogen compound metabolic process	27.1832	2.2646
GO:0002181	cytoplasmic translation	27.0443
GO:0044238	primary metabolic process	26.9697
GO:0034641	cellular nitrogen compound metabolic process	26.775			7.46949
GO:1901360	organic cyclic compound metabolic process	23.9474			9.03794
GO:0044281	small molecule metabolic process	23.1919	4.0269
GO:0009058	biosynthetic process	22.8452	2.57391
GO:0006520	cellular amino acid metabolic process	22.8022
GO:0044249	cellular biosynthetic process	22.7556	2.06207
GO:0046483	heterocycle metabolic process	22.6843			8.66147
GO:1901576	organic substance biosynthetic process	22.2407	2.38455
GO:0006725	cellular aromatic compound metabolic process	21.9337			9.08158
GO:1901566	organonitrogen compound biosynthetic process	21.4531
GO:1901605	alpha-amino acid metabolic process	19.7982
GO:0043436	oxoacid metabolic process	19.1225
GO:0006082	organic acid metabolic process	19.0114
GO:0008652	cellular amino acid biosynthetic process	18.0839
GO:0006139	nucleobase-containing compound metabolic process	17.6419			11.8632
GO:0034660	ncRNA metabolic process	17.633			10.8344
GO:0019752	carboxylic acid metabolic process	17.5638
GO:1901607	alpha-amino acid biosynthetic process	16.6224
GO:0016053	organic acid biosynthetic process	16.335
GO:0046394	carboxylic acid biosynthetic process	16.335
GO:0044283	small molecule biosynthetic process	15.2466
GO:0044711	single-organism biosynthetic process	15.0132
GO:0010467	gene expression	14.5427
GO:0016070	RNA metabolic process	13.8395			22.3368
GO:0034470	ncRNA processing	13.7938			13.492
GO:0042254	ribosome biogenesis	13.2551			15.6511
GO:0022613	ribonucleoprotein complex biogenesis	12.652			16.767
GO:0009066	aspartate family amino acid metabolic process	12.3648
GO:0009067	aspartate family amino acid biosynthetic process	12.3334
GO:0009123	nucleoside monophosphate metabolic process	12.3171
GO:0006399	tRNA metabolic process	12.1103
GO:0009167	purine ribonucleoside monophosphate metabolic process	11.8606
GO:0009161	ribonucleoside monophosphate metabolic process	11.7785
GO:0009124	nucleoside monophosphate biosynthetic process	11.6054
GO:0009156	ribonucleoside monophosphate biosynthetic process	11.0551
GO:0009126	purine nucleoside monophosphate metabolic process	11.0358
GO:0009168	purine ribonucleoside monophosphate biosynthetic process	11.0331
GO:0006396	RNA processing	10.3947			17.9215
GO:0009127	purine nucleoside monophosphate biosynthetic process	10.2275
GO:0090304	nucleic acid metabolic process	9.70768			16.7021
GO:0006144	purine nucleobase metabolic process	8.62112
GO:0044260	cellular macromolecule metabolic process	8.39207			4.18637
GO:0043170	macromolecule metabolic process	8.28966			3.37954
GO:0044271	cellular nitrogen compound biosynthetic process	8.17859
GO:0008033	tRNA processing	7.53796
GO:0000096	sulfur amino acid metabolic process	7.48963
GO:0072521	purine-containing compound metabolic process	7.39856
GO:0006790	sulfur compound metabolic process	7.2022
GO:0006555	methionine metabolic process	7.11585
GO:0000097	sulfur amino acid biosynthetic process	7.09672
GO:0044272	sulfur compound biosynthetic process	7.04542
GO:0046459	short-chain fatty acid metabolic process	6.77295
GO:0009112	nucleobase metabolic process	6.46815
GO:0016072	rRNA metabolic process	6.29325			11.7882
GO:1901362	organic cyclic compound biosynthetic process	6.12902
GO:0009086	methionine biosynthetic process	6.12578
GO:0051790	short-chain fatty acid biosynthetic process	6.12578
GO:0006364	rRNA processing	6.02646			11.9261
GO:0009069	serine family amino acid metabolic process	5.86724
GO:0009308	amine metabolic process	5.43923
GO:0006400	tRNA modification	5.30168
GO:0019438	aromatic compound biosynthetic process	5.29694
GO:0009309	amine biosynthetic process	5.17686
GO:0018130	heterocycle biosynthetic process	5.04309
GO:0071705	nitrogen compound transport	4.99623
GO:0019693	ribose phosphate metabolic process	4.80696
GO:0072522	purine-containing compound biosynthetic process	4.79242
GO:0055086	nucleobase-containing small molecule metabolic process	4.70838
GO:0006188	IMP biosynthetic process	4.45108
GO:0009113	purine nucleobase biosynthetic process	4.45108
GO:0046040	IMP metabolic process	4.45108
GO:0042274	ribosomal small subunit biogenesis	4.05355			11.2663
GO:0006163	purine nucleotide metabolic process	4.04753
GO:0006633	fatty acid biosynthetic process	3.99586
GO:0034645	cellular macromolecule biosynthetic process	3.88493
GO:0043094	cellular metabolic compound salvage	3.85911
GO:0009059	macromolecule biosynthetic process	3.84428
GO:0009070	serine family amino acid biosynthetic process	3.84056
GO:0009085	lysine biosynthetic process	3.73035
GO:0046390	ribose phosphate biosynthetic process	3.70854
GO:0006413	translational initiation	3.68674
GO:0009259	ribonucleotide metabolic process	3.63302
GO:0072330	monocarboxylic acid biosynthetic process	3.5667
GO:0046112	nucleobase biosynthetic process	3.55205
GO:0006820	anion transport	3.4957
GO:0044085	cellular component biogenesis	3.41031			8.1431
GO:1901293	nucleoside phosphate biosynthetic process	3.22003
GO:0009116	nucleoside metabolic process	3.16463
GO:1901657	glycosyl compound metabolic process	3.16463
GO:0006553	lysine metabolic process	3.15089
GO:1901565	organonitrogen compound catabolic process	3.08189
GO:0009165	nucleotide biosynthetic process	3.04818
GO:0009150	purine ribonucleotide metabolic process	3.04752
GO:0046148	pigment biosynthetic process	2.95796
GO:0006407	rRNA export from nucleus	2.87078
GO:0051029	rRNA transport	2.87078
GO:0000103	sulfate assimilation	2.80768
GO:0006189	de novo' IMP biosynthetic process	2.80768
GO:0019878	lysine biosynthetic process via aminoadipic acid	2.80768
GO:0043605	cellular amide catabolic process	2.80768
GO:0042440	pigment metabolic process	2.70042
GO:0006412	translation	2.6542
GO:0006631	fatty acid metabolic process	2.63535
GO:2000112	regulation of cellular macromolecule biosynthetic process	2.58058
GO:0034654	nucleobase-containing compound biosynthetic process	2.57337			4.42213
GO:0009117	nucleotide metabolic process	2.55717
GO:0044270	cellular nitrogen compound catabolic process	2.55222
GO:0010468	regulation of gene expression	2.5386
GO:0010556	regulation of macromolecule biosynthetic process	2.51429
GO:0009119	ribonucleoside metabolic process	2.50572
GO:1901135	carbohydrate derivative metabolic process	2.45939
GO:0006164	purine nucleotide biosynthetic process	2.41407
GO:0019344	cysteine biosynthetic process	2.39827
GO:0042255	ribosome assembly	2.39371
GO:0071826	ribonucleoprotein complex subunit organization	2.34937			2.26588
GO:0051168	nuclear export	2.21729
GO:0009260	ribonucleotide biosynthetic process	2.21522
GO:0006753	nucleoside phosphate metabolic process	2.18878
GO:0009889	regulation of biosynthetic process	2.17873
GO:0031326	regulation of cellular biosynthetic process	2.17873
GO:0046700	heterocycle catabolic process	2.14527
GO:0000460	maturation of 5.8S rRNA	2.07796			9.07118
GO:0007005	mitochondrion organization		93.7748
GO:0006996	organelle organization		55.6461
GO:0032543	mitochondrial translation		52.4104
GO:0016043	cellular component organization		40.879
GO:0051704	multi-organism process		38.6593
GO:0071840	cellular component organization or biogenesis		24.2604		6.34807
GO:0070585	protein localization to mitochondrion		19.607
GO:0072655	establishment of protein localization to mitochondrion		19.607
GO:0007006	mitochondrial membrane organization		17.0611
GO:0006839	mitochondrial transport		16.9826
GO:0006626	protein targeting to mitochondrion		16.1069
GO:0070271	protein complex biogenesis		12.1966
GO:0000959	mitochondrial RNA metabolic process		10.8539
GO:0007007	inner mitochondrial membrane organization		10.7006
GO:0045333	cellular respiration		10.596
GO:0006461	protein complex assembly		10.185
GO:0009060	aerobic respiration		9.47473
GO:0043623	cellular protein complex assembly		9.2292
GO:0000278	mitotic cell cycle		9.21245
GO:0071822	protein complex subunit organization		9.16757
GO:0022402	cell cycle process		8.69197
GO:0000819	sister chromatid segregation		8.62406
GO:0007049	cell cycle		8.17317
GO:0007059	chromosome segregation		8.16317
GO:0000070	mitotic sister chromatid segregation		7.37258
GO:0015980	energy derivation by oxidation of organic compounds		7.22411	3.03106
GO:0030150	protein import into mitochondrial matrix		6.92725
GO:0022403	cell cycle phase		6.82351
GO:0055114	oxidation-reduction process		6.54653	13.2676
GO:0033108	mitochondrial respiratory chain complex assembly		6.4826
GO:0000279	M phase		6.33681
GO:0006091	generation of precursor metabolites and energy		6.28888	4.01282
GO:0017038	protein import		6.19402
GO:0044743	intracellular protein transmembrane import		6.19402
GO:0000087	M phase of mitotic cell cycle		5.92747
GO:0007020	microtubule nucleation		5.67133
GO:0007067	mitosis		5.55982
GO:0065002	intracellular protein transmembrane transport		5.55165
GO:0071806	protein transmembrane transport		5.55165
GO:0007017	microtubule-based process		5.50619
GO:0000280	nuclear division		5.37152
GO:0048285	organelle fission		5.36918
GO:0070127	tRNA aminoacylation for mitochondrial protein translation		4.7481
GO:0033615	mitochondrial proton-transporting ATP synthase complex assembly		3.81747
GO:0042407	cristae formation		3.81747
GO:0043461	proton-transporting ATP synthase complex assembly		3.81747
GO:0051186	cofactor metabolic process		3.55134
GO:0000226	microtubule cytoskeleton organization		3.44021
GO:0006261	DNA-dependent DNA replication		3.44021
GO:0007064	mitotic sister chromatid cohesion		3.33502
GO:0043570	maintenance of DNA repeat elements		3.1657
GO:0017004	cytochrome complex assembly		3.13149
GO:0070272	proton-transporting ATP synthase complex biogenesis		3.13149
GO:0097033	mitochondrial respiratory chain complex III biogenesis		3.13149
GO:0051321	meiotic cell cycle		3.07344
GO:0010564	regulation of cell cycle process		3.0273
GO:0033365	protein localization to organelle		3.02458
GO:0017062	respiratory chain complex III assembly		2.99825
GO:0034551	mitochondrial respiratory chain complex III assembly		2.99825
GO:0097034	mitochondrial respiratory chain complex IV biogenesis		2.87092
GO:0070071	proton-transporting two-sector ATPase complex assembly		2.86514
GO:0007126	meiosis		2.82935
GO:0051327	M phase of meiotic cell cycle		2.82935
GO:0006084	acetyl-CoA metabolic process		2.72527
GO:0006099	tricarboxylic acid cycle		2.72149
GO:0009109	coenzyme catabolic process		2.72149
GO:0046356	acetyl-CoA catabolic process		2.72149
GO:0055085	transmembrane transport		2.6361
GO:0051726	regulation of cell cycle		2.60005
GO:0000002	mitochondrial genome maintenance		2.56898
GO:0007062	sister chromatid cohesion		2.53496
GO:0051187	cofactor catabolic process		2.49035
GO:0006732	coenzyme metabolic process		2.47569
GO:0010821	regulation of mitochondrion organization		2.44536
GO:0045039	protein import into mitochondrial inner membrane		2.33471
GO:0065003	macromolecular complex assembly		2.31248
GO:0006928	cellular component movement		2.25178
GO:0051276	chromosome organization		2.22927
GO:0006260	DNA replication		2.21003
GO:0006637	acyl-CoA metabolic process		2.18779
GO:0035383	thioester metabolic process		2.18779
GO:0072594	establishment of protein localization to organelle		2.1725
GO:0034613	cellular protein localization		2.14593
GO:0007346	regulation of mitotic cell cycle		2.13093
GO:0032978	protein insertion into membrane from inner side		2.11647
GO:0032979	protein insertion into mitochondrial membrane from inner side		2.11647
GO:0006793	phosphorus metabolic process		2.11047
GO:0031106	septin ring organization		2.07147
GO:0070727	cellular macromolecule localization		2.03429
GO:0009056	catabolic process			11.9481
GO:0044248	cellular catabolic process			8.0659
GO:1901575	organic substance catabolic process			7.71802
GO:0050896	response to stimulus			7.11066
GO:0006112	energy reserve metabolic process			6.59681
GO:0009062	fatty acid catabolic process			6.58977
GO:0072329	monocarboxylic acid catabolic process			5.93033
GO:0005977	glycogen metabolic process			5.43484
GO:0030163	protein catabolic process			4.76127
GO:0044257	cellular protein catabolic process			4.45477
GO:0044242	cellular lipid catabolic process			4.3462
GO:0006950	response to stress			4.18975
GO:0007154	cell communication			3.8748
GO:0005975	carbohydrate metabolic process			3.81814
GO:0019395	fatty acid oxidation			3.73951
GO:0034440	lipid oxidation			3.73951
GO:0042221	response to chemical stimulus			3.65673
GO:0070887	cellular response to chemical stimulus			3.55857
GO:0044262	cellular carbohydrate metabolic process			3.50072
GO:0005978	glycogen biosynthetic process			3.44772
GO:0051603	proteolysis involved in cellular protein catabolic process			3.19064
GO:0006635	fatty acid beta-oxidation			3.04011
GO:0006511	ubiquitin-dependent protein catabolic process			2.91414
GO:0019941	modification-dependent protein catabolic process			2.82013
GO:0000422	mitochondrion degradation			2.79816
GO:0051716	cellular response to stimulus			2.79042
GO:0005991	trehalose metabolic process			2.78512
GO:0006073	cellular glucan metabolic process			2.73576
GO:0044042	glucan metabolic process			2.73576
GO:0009605	response to external stimulus			2.64989
GO:0009991	response to extracellular stimulus			2.64989
GO:0031668	cellular response to extracellular stimulus			2.4083
GO:0071496	cellular response to external stimulus			2.4083
GO:0006914	autophagy			2.35927
GO:0032787	monocarboxylic acid metabolic process			2.35574
GO:0044282	small molecule catabolic process			2.22933
GO:0044712	single-organism catabolic process			2.22933
GO:0007031	peroxisome organization			2.21206
GO:0016054	organic acid catabolic process			2.1869
GO:0046395	carboxylic acid catabolic process			2.1869
GO:0010498	proteasomal protein catabolic process			2.15984
GO:0043161	proteasomal ubiquitin-dependent protein catabolic process			2.15984
GO:0006629	lipid metabolic process			2.07967
GO:0010324	membrane invagination			2.04007
GO:0016237	microautophagy			2.04007
GO:0016051	carbohydrate biosynthetic process			2.01431
GO:0042273	ribosomal large subunit biogenesis				12.9895
GO:0030490	maturation of SSU-rRNA				10.9017
GO:0000462	maturation of SSU-rRNA from tricistronic rRNA transcript				10.0494
GO:0000466	maturation of 5.8S rRNA from tricistronic rRNA transcript				9.33432
GO:0006351	transcription, DNA-dependent				7.2113
GO:0032774	RNA biosynthetic process				7.14097
GO:0090501	RNA phosphodiester bond hydrolysis				6.14424
GO:0016071	mRNA metabolic process				6.00378
GO:0000469	cleavage involved in rRNA processing				5.69996
GO:0050794	regulation of cellular process				5.12886
GO:0050789	regulation of biological process				4.83366
GO:0065007	biological regulation				4.57055
GO:0090502	RNA phosphodiester bond hydrolysis, endonucleolytic				4.52873
GO:0000478	endonucleolytic cleavage involved in rRNA processing				4.05887
GO:0000479	endonucleolytic cleavage of tricistronic rRNA transcript				4.05887
GO:0006366	transcription from RNA polymerase II promoter				3.97799
GO:0000447	endonucleolytic cleavage				3.84878
GO:0051641	cellular localization				3.73476
GO:0000480	endonucleolytic cleavage in 5'-ETS of tricistronic rRNA transcript				3.18498
GO:0000463	maturation of LSU-rRNA from tricistronic rRNA transcript				2.96677
GO:0033036	macromolecule localization				2.80811
GO:0000967	rRNA 5'-end processing				2.80322
GO:0034471	ncRNA 5'-end processing				2.80322
GO:0006402	mRNA catabolic process				2.65876
GO:0000470	maturation of LSU-rRNA				2.60946
GO:0006397	mRNA processing				2.54876
GO:0000966	RNA 5'-end processing				2.53821
GO:0051649	establishment of localization in cell				2.48473
GO:0000472	endonucleolytic cleavage to generate mature 5'-end of SSU-rRNA				2.32706
GO:0000956	nuclear-transcribed mRNA catabolic process				2.3175
GO:0051656	establishment of organelle localization				2.3175
GO:0006368	transcription elongation from RNA polymerase II promoter				2.28594
GO:0051640	organelle localization				2.27553
GO:0006913	nucleocytoplasmic transport				2.23627
GO:0051169	nuclear transport				2.23627
GO:0031123	RNA 3'-end processing				2.19704
GO:0044265	cellular macromolecule catabolic process				2.13075
GO:0022618	ribonucleoprotein complex assembly				2.01111
