# Supplementary material for: Identification of Under-Detected Periodicity in Time-Series Microarray Data by Using Empirical Mode Decomposition
Source: PLoS One. 2014 Nov 5;9(11):e111719. doi: 10.1371/journal.pone.0111719 (PMC4221108; doi:10.1371/journal.pone.0111719)
Supplement: Table S3 — A complete list of 1469 under-detected probesets. (XLS) [file pone.0111719.s007.xls]

## Sheet: under_detected
Affymetrix gene_id	Yeast gene_id	Gene name	p value
10000_at	YLR331C	JIP3	0.122705
10007_at	YLR337C	VRP1	0.107612
10014_at	YLR299W	ECM38	0.083288
10024_at	YLR309C	IMH1	0.263246
10025_at	YLR310C	CDC25	0.569546
10033_at	YLR275W	SMD2	0.0571152
10034_at	YLR276C	DBP9	0.0565305
10039_s_at	YLR280C	---	0.188043
10042_at	YLR283W	---	0.597759
10073_at	YLR268W	SEC22	0.404555
10080_at	YLR233C	EST1	0.0552393
10088_at	YLR240W	VPS34	0.304396
10098_at	YLR250W	SSP120	0.727947
10102_at	YLR210W	CLB4	0.094169
10113_at	YLR221C	RSA3	0.108777
10114_at	YLR222C	UTP13	0.0662474
10122_at	YLR230W	---	0.0644182
10127_at	YLR192C	HCR1	0.181679
10131_at	YLR196W	PWP1	0.0997163
10134_at	YLR199C	PBA1	0.567717
10135_at	YLR200W	YKE2	0.208148
10145_at	YLR207W	HRD3	0.753225
10147_at	YLR167W	RPS31	0.152732
10150_at	YLR170C	APS1	0.0852819
10167_at	YLR186W	EMG1	0.0822098
10170_g_at	YLR140W	RRN5	0.119513
10175_at	YLR145W	RMP1	0.228997
10176_at	YLR146C	SPE4	0.0688012
10177_at	YLR147C	SMD3	0.224971
10178_at	YLR148W	PEP3	0.667726
10192_at	YLR119W	SRN2	0.0860055
10197_at	YLR123C	---	0.423638
10200_at	YLR126C	---	0.17042
10203_at	YLR129W	DIP2	0.247416
10208_at	YLR134W	PDC5	0.0727574
10209_at	YLR135W	SLX4	0.138635
10215_at	YLR096W	KIN2	0.208088
10217_at	YLR098C	CHA4	0.55786
10233_at	YLR114C	AVL9	0.64277
10236_at	YLR117C	CLF1	0.0983848
10237_at	YLR118C	---	0.541528
10239_at	YLR075W	RPL10	0.0523465
10249_at	YLR085C	ARP6	0.918646
10264_at	YLR055C	SPT8	0.587377
10266_at	YLR057W	---	0.107428
10273_at	YLR064W	PER33	0.0680295
10277_at	YLR068W	FYV7	0.16909
10280_at	YLR071C	RGR1	0.134447
10285_at	YLR033W	RSC58	0.556962
10293_at	YLR041W	---	0.523231
10298_at	YLR046C	---	0.881039
10299_at	YLR047C	FRE8	0.456332
10304_at	YLR050C	---	0.072212
10310_at	YLR014C	PPR1	0.0840181
10314_at	YLR018C	POM34	0.0950838
10315_at	YLR019W	PSR2	0.144425
10316_at	YLR020C	YEH2	0.0825481
10317_at	YLR021W	IRC25	0.0576473
10321_at	YLR025W	SNF7	0.605446
10330_at	YLL013C	PUF3	0.933063
10332_at	YLL011W	SOF1	0.0583869
10335_at	YLL008W	DRS1	0.0855093
10344_at	YLR002C	NOC3	0.206147
10345_at	YLR003C	CMS1	0.270026
10347_at	YLR005W	SSL1	0.0537834
10352_at	YLL034C	RIX7	0.0801337
10369_at	YLL019C	KNS1	0.195289
10373_at	YLL057C	JLP1	0.399672
10383_at	YLL047W	---	0.25932
10435_at	YKL138C-A	HSK3	0.444806
10452_at	YKL018C-A	---	0.294372
10471_at	YKR092C	SRP40	0.0905476
10475_at	YKR095W	MLP1	0.407239
10481_at	YKR100C	SKG1	0.138867
10482_at	YKR101W	SIR1	0.462284
10484_at	YKR103W	NFT1	0.0768649
10503_at	YKR078W	---	0.222179
10504_at	YKR079C	TRZ1	0.285198
10506_at	YKR081C	RPF2	0.0967882
10507_at	YKR082W	NUP133	0.729189
10508_at	YKR083C	DAD2	0.552755
10531_at	YKR060W	UTP30	0.103968
10537_at	YKR020W	VPS51	0.609036
10538_at	YKR021W	ALY1	0.180214
10539_at	YKR022C	NTR2	0.118516
10540_at	YKR023W	---	0.202549
10541_at	YKR024C	DBP7	0.0580655
10544_at	YKR027W	BCH2	0.820106
10548_at	YKR031C	SPO14	0.55128
10560_at	YKL004W	AUR1	0.353808
10564_at	YKR001C	VPS1	0.062498
10566_at	YKR003W	OSH6	0.0505532
10568_at	YKR005C	---	0.0591371
10570_at	YKR007W	MEH1	0.308486
10571_at	YKR008W	RSC4	0.116828
10575_at	YKR012C	---	0.228826
10579_at	YKL028W	TFA1	0.0527248
10582_at	YKL025C	PAN3	0.588314
10585_at	YKL022C	CDC16	0.179784
10586_at	YKL021C	MAK11	0.0595127
10590_at	YKL017C	HCS1	0.493317
10593_at	YKL014C	URB1	0.304812
10596_at	YKL011C	CCE1	0.0857684
10597_at	YKL010C	UFD4	0.167259
10599_at	YKL008C	LAC1	0.200658
10600_at	YKL007W	CAP1	0.263437
10604_at	YKL048C	ELM1	0.300356
10609_at	YKL043W	PHD1	0.125581
10618_at	YKL034W	TUL1	0.141304
10619_at	YKL033W	TTI1	0.256547
10626_at	YKL070W	---	0.420431
10634_at	YKL062W	MSN4	0.107504
10635_at	YKL061W	---	0.66711
10644_at	YKL053W	---	0.10213
10655_at	YKL084W	HOT13	0.0670624
10656_at	YKL082C	RRP14	0.0969087
10657_at	YKL083W	---	0.0631009
10664_at	YKL076C	PSY1	0.0700511
10665_g_at	YKL075C	PSY1	0.14288
10666_at	YKL075C	---	0.368523
10667_at	YKL074C	MUD2	0.551563
10670_at	YKL114C	APN1	0.0855033
10672_at	YKL112W	ABF1	0.20623
10674_at	YKL110C	KTI12	0.154416
10679_at	YKL105C	---	0.0804314
10685_at	YKL099C	UTP11	0.107216
10686_at	YKL098W	MTC2	0.0542182
10691_at	YKL094W	YJU3	0.146368
10697_at	YKL131W	---	0.0941763
10698_at	YKL130C	SHE2	0.240352
10706_at	YKL123W	---	0.219978
10711_at	YKL118W	---	0.113262
10713_at	YKL116C	PRR1	0.0546427
10729_at	YKL144C	RPC25	0.224272
10730_at	YKL143W	LTV1	0.104672
10734_at	YKL139W	CTK1	0.150882
10744_at	YKL175W	ZRT3	0.381769
10747_at	YKL172W	EBP2	0.0999401
10758_at	YKL161C	KDX1	0.170101
10759_at	YKL160W	ELF1	0.121632
10762_at	YKL204W	EAP1	0.0513364
10772_at	YKL190W	CNB1	0.897731
10777_at	YKL186C	MTR2	0.441311
10780_at	YKL183W	LOT5	0.162247
10796_at	YKL216W	URA1	0.125035
10803_at	YKL209C	STE6	0.139982
10804_at	YKL208W	CBT1	0.0526632
10805_at	YKL207W	AIM27	0.944249
10842_at	YJR112W-A	---	0.683653
10853_at	YJR151C	DAN4	0.0571419
10861_s_at	YDL246C	SOR1 /// SOR2	0.0669457
10878_at	YJR130C	STR2	0.342641
10880_at	YJR132W	NMD5	0.286256
10883_at	YJR135C	MCM22	0.354883
10886_at	YJR138W	IML1	0.665907
10887_at	YJR139C	HOM6	0.161333
10888_at	YJR140C	HIR3	0.180965
10890_at	YJR142W	---	0.083533
10892_at	YJR144W	MGM101	0.12066
10899_at	YJR106W	ECM27	0.544931
10900_at	YJR107W	---	0.141665
10903_at	YJR110W	YMR1	0.129794
10918_at	YJR125C	ENT3	0.101305
10923_at	YJR084W	CSN12	0.429251
10924_at	YJR085C	---	0.0553892
10928_at	YJR089W	BIR1	0.569125
10930_at	YJR091C	JSN1	0.0608354
10936_at	YJR097W	JJJ3	0.0552698
10941_at	YJR102C	VPS25	0.302872
10946_at	YJR062C	NTA1	0.62704
10952_at	YJR068W	RFC2	0.876151
10959_at	YJR075W	HOC1	0.0721349
10970_at	YJR041C	URB2	0.0589659
10980_at	YJR051W	OSM1	0.418249
10985_at	YJR056C	---	0.0739074
10998_at	YJR021C	REC107	0.239751
10999_at	YJR021C	REC107	0.188976
11001_at	YJR023C	---	0.0731693
11006_at	YJR032W	CPR7	0.0996975
11009_at	YJR035W	RAD26	0.0612031
11010_at	YJL011C	RPC17	0.154085
11011_at	YJL010C	NOP9	0.121414
11015_at	YJL006C	CTK2	0.687254
11018_at	YJL003W	COX16	0.144784
11019_at	YJL002C	OST1	0.287594
11020_i_at	YJL001W	PRE3	0.621512
11025_at	YJR003C	---	0.163716
11026_at	YJR004C	SAG1	0.133238
11028_at	YJR006W	POL31	0.098644
11034_at	YJL033W	HCA4	0.10031
11038_at	YJL029C	VPS53	0.502372
11040_at	YJL027C	---	0.218694
11055_at	YJL013C	MAD3	0.160278
11057_at	YJL055W	---	0.170868
11059_at	YJL053W	PEP8	0.0886147
11063_at	YJL050W	MTR4	0.0864369
11081_at	YJL076W	NET1	0.34939
11082_at	YJL075C	APQ13	0.0799581
11087_at	YJL070C	---	0.0976991
11093_at	YJL064W	---	0.153746
11095_at	YJL062W	LAS21	0.655957
11096_at	YJL061W	NUP82	0.167138
11101_at	YJL056C	ZAP1	0.395814
11102_at	YJL100W	LSB6	0.234818
11103_at	YJL099W	CHS6	0.094641
11112_at	YJL090C	DPB11	0.22734
11117_at	YJL085W	EXO70	0.0818196
11121_at	YJL081C	ARP4	0.468847
11132_at	YJL117W	PHO86	0.589006
11136_at	YJL111W	CCT7	0.386108
11138_at	YJL109C	UTP10	0.0530424
11147_at	YJL146W	IDS2	0.381108
11151_at	YJL142C	IRC9	0.0883939
11154_at	YJL140W	RPB4	0.0586006
11158_i_at	YJL136C	RPS21B	0.0538805
11160_at	YJL135W	---	0.655816
11165_at	YJL130C	URA2	0.0616362
11166_at	YJL129C	TRK1	0.321201
11171_at	YJL167W	ERG20	0.337047
11172_at	YJL166W	QCR8	0.387305
11194_at	YJL186W	MNN5	0.0542782
11202_at	YJL178C	ATG27	0.235788
11209_at	YJL174W	KRE9	0.156725
11214_at	YJL169W	---	0.0944133
11217_at	YJL209W	CBP1	0.178528
11220_at	YJL206C	---	0.0791133
11247_s_at	YER190W	YRF1-1 /// YRF1-2 /// YRF1-3 /// YRF1-4 /// YRF1-5	0.270984
11262_s_at	YAR071W	PHO11 /// PHO12	0.748751
11267_at	YAL037C-A	---	0.0579481
11287_f_at	YAR020C	PAU7	0.0584853
11289_at	YAR027W	UIP3	0.127678
11291_at	YAR029W	---	0.0508495
11292_at	YAR030C	---	0.267866
11303_s_at	YAR060C	---	0.202914
11311_at	YAL010C	MDM10	0.182408
11312_at	YAL009W	SPO7	0.155031
11315_i_at	YAL005C	SSA1 /// SSA2	0.114131
11316_r_at	YAL005C	SSA1	0.0525788
11322_at	YAL001C	TFC3	0.106433
11324_at	YAR002W	NUP60	0.0966082
11332_at	YAR019C	CDC15	0.0546461
11340_at	YAL027W	SAW1	0.0972951
11346_at	YAL021C	CCR4	0.711477
11353_at	YAL014C	SYN8	0.706134
11354_at	YAL013W	DEP1	0.470861
11361_at	YAL047C	SPC72	0.6391
11363_at	YAL045C	---	0.666848
11380_at	YAL066W	---	0.164061
11389_at	YAL059W	ECM1	0.0781407
11399_s_at	YAL063C	FLO5 /// FLO9	0.185018
11412_at	YIL173W	VTH1 /// VTH2	0.0670164
11426_s_at	YIL128W	MET18	0.0558167
11434_g_at	YIR007W	---	0.0654309
2156_s_at	YGR217W	CCH1	0.128834
2166_s_at	YGR271W	SLH1	0.56818
2167_s_at	YGR271W	SLH1	0.830914
2175_s_at	YGR281W	YOR1	0.0825012
2176_s_at	YGR281W	YOR1	0.141532
2202_g_at	YGL093W	SPC105	0.519409
2203_s_at	YGL093W	SPC105	0.938621
2205_at	YGR031W	GSC2	0.61707
2217_s_at	YGR090W	UTP22	0.0898128
2251_at	YGL255W	ZRT1	0.160371
2266_s_at	YDR457W	TOM1	0.477349
2283_s_at	YEL022W	GEA2	0.102221
2332_s_at	YDR420W	HKR1	0.553642
2335_s_at	YDR420W	HKR1	0.0870865
2342_s_at	YDR444W	---	0.0658593
2350_s_at	YDR457W	TOM1	0.166058
2363_s_at	YDL112W	TRM3	0.472127
2364_s_at	YDL112W	TRM3	0.073412
2367_s_at	YDL058W	USO1	0.607092
2375_s_at	YDR089W	---	0.295584
2401_s_at	YCR093W	CDC39	0.788644
2402_s_at	YCR093W	CDC39	0.895913
2432_at	YCL024W	KCC4	0.164644
2449_s_at	YBL079W	NUP170	0.0755339
2458_g_at	YBL016W	FUS3	0.147573
2459_at	YBL005W	PDR3	0.204768
2467_s_at	YBL004W	UTP20	0.164778
2468_s_at	YBL004W	UTP20	0.0918176
2491_s_at	YPL006W	NCR1	0.107815
2492_f_at	YPL006W	NCR1	0.314369
2501_g_at	YPR117W	---	0.0939824
2507_s_at	YPR117W	---	0.274407
2508_s_at	YPR117W	---	0.349168
2535_s_at	YPL085W	SEC16	0.307203
2553_at	YPL059W	GRX5	0.255637
2563_s_at	YPL016W	SWI1	0.263234
2570_at	YPL008W	CHL1	0.916593
2572_s_at	YPL008W	CHL1	0.403652
2576_s_at	YOR291W	YPK9	0.133159
2588_at	YOR341W	RPA190	0.810668
2591_s_at	YOR341W	RPA190	0.204596
2592_s_at	YOR341W	RPA190	0.078339
2614_s_at	YPL216W	---	0.600033
2629_s_at	YOR011W	AUS1	0.353338
2631_s_at	YOR011W	AUS1	0.459985
2636_at	YOR117W	RPT5	0.588195
2650_g_at	YOR208W	PTP2	0.56677
2663_s_at	YNL172W	APC1	0.110802
2681_g_at	YNR032W	PPG1	0.806782
2724_s_at	YNL262W	POL2	0.0798443
2742_s_at	YNL250W	RAD50	0.510403
2749_s_at	YMR052W	FAR3	0.09069
2757_g_at	YMR208W	ERG12	0.671186
2758_s_at	YMR208W	ERG12	0.257615
2784_s_at	YMR288W	HSH155	0.665807
2790_s_at	YLR454W	FMP27	0.83553
2798_g_at	YGR296W	YRF1-3 /// YRF1-6 /// YRF1-7	0.162226
2817_at	YJR030C	IOC4	0.127951
2828_at	YBR013C	ADE6	0.0803358
2832_s_at	YLR320W	MMS22	0.593078
2833_s_at	YLR320W	MMS22	0.604371
2835_at	YLR342W	FKS1	0.0616886
2845_g_at	YLR410W	VIP1	0.325398
2852_s_at	YLR422W	---	0.581869
2863_s_at	YLR425W	TUS1	0.559341
2866_s_at	YLR430W	SEN1	0.409476
2871_s_at	YLR430W	SEN1	0.27032
2884_g_at	YLR096W	KIN2	0.222144
2885_s_at	YLR096W	KIN2	0.652631
2911_s_at	YLR248W	RCK2	0.121051
2915_g_at	YLR320W	MMS22	0.726105
2919_s_at	YKR102W	FLO10	0.495601
2928_at	YCL073C	---	0.204759
2944_g_at	YLL021W	SPA2	0.41401
2948_s_at	YLL021W	SPA2	0.366609
2966_s_at	YKL182W	FAS1	0.116284
2970_s_at	YKL182W	FAS1	0.0775971
2990_g_at	YKR055W	RHO4	0.578619
3001_at	YKR102W	FLO10	0.14534
3004_s_at	YJR066W	TOR1	0.350651
3025_s_at	YJR141W	---	0.836504
3032_at	YJR152W	DAL5	0.525413
3039_s_at	YKL219W	COS9	0.131746
3057_s_at	YJL092W	SRS2	0.0522625
3072_s_at	YJL005W	CYR1	0.268022
3073_s_at	YJL005W	CYR1	0.622686
3085_s_at	YJR066W	TOR1	0.0610581
3089_g_at	YAL028W	FRT2	0.129189
3097_at	YDR034C-A	---	0.297102
3114_s_at	YIL173W	VTH1 /// VTH2	0.0969305
3150_at	YAR060C	---	0.947411
3166_i_at	YHR125W	---	0.495099
3167_r_at	YHR125W	---	0.743349
3169_f_at	YHR145C	---	0.377801
3177_f_at	YHR180C-B	---	0.619697
3184_s_at	YEL076C	YRF1-1 /// YRF1-2 /// YRF1-3 /// YRF1-5 /// YRF1-6	0.0565291
3223_f_at	YER138W-A	---	0.537051
3230_f_at	YOR192C-C	---	0.354256
3302_f_at	YBL107W-A	---	0.669784
3326_at	YFL063W	---	0.146839
3340_f_at	YHR145C	---	0.551256
3360_at	YOR192C-C	---	0.223993
3383_f_at	YDR278C	---	0.568316
3403_f_at	YHL046C	PAU10 /// PAU11 /// PAU12 /// PAU13 /// PAU4 /// P	0.284513
3453_at	YCR007C	---	0.199508
3470_i_at	YDL248W	COS7	0.147455
3542_f_at	YER190W	YRF1-1 /// YRF1-2 /// YRF1-3 /// YRF1-4 /// YRF1-5	0.2086
3572_f_at	YOR192C-C	---	0.652511
3618_f_at	YOR192C-C	---	0.0540784
3625_at	YNR075W	COS10	0.678254
3627_r_at	YNR075W	COS10	0.0667733
3732_s_at	YEL075W-A	---	0.273577
3734_s_at	YER190W	YRF1-1 /// YRF1-2 /// YRF1-3 /// YRF1-4 /// YRF1-5	0.129078
3735_f_at	YER190W	YRF1-1 /// YRF1-2 /// YRF1-3 /// YRF1-4 /// YRF1-5	0.506068
3737_s_at	YER190W	YRF1-1 /// YRF1-2 /// YRF1-3 /// YRF1-4 /// YRF1-5	0.055611
3849_f_at	YDR034C-A	---	0.181327
3870_s_at	YDR445C	---	0.331248
3907_f_at	YHL046C	PAU1 /// PAU10 /// PAU11 /// PAU13 /// PAU14 /// P	0.380916
3940_at	YBR201W	DER1	0.116662
3951_at	R0010W	FLP1	0.0597441
3952_at	R0020C	REP1	0.0668231
3954_at	R0040C	REP2	0.183765
3955_at	R0010W	FLP1	0.267433
3956_i_at	Q0080	ATP8	0.764445
3968_s_at	Q0105	BI2 /// BI3 /// BI4 /// COB	0.636961
3970_s_at	Q0105	BI3 /// BI4 /// COB	0.126153
3972_s_at	Q0105	BI4 /// COB	0.519808
3973_at	Q0120	BI4	0.873762
3976_at	Q0130	OLI1	0.327873
3984_r_at	Q0255	---	0.731881
3988_at	Q0275	COX3	0.274162
3994_at	Q0010	---	0.929085
4000_at	Q0060	AI3	0.744598
4001_at	Q0045	AI4 /// AI5_ALPHA /// COX1	0.40976
4003_s_at	Q0045	AI5_ALPHA /// COX1	0.0887835
4018_at	YIR018C-A	---	0.0858178
4044_s_at	YIL106W	MOB1	0.282195
4062_at	YIR026C	YVH1	0.08928
4071_at	YIR035C	---	0.561969
4081_at	YIL001W	---	0.856881
4082_at	YIR001C	SGN1	0.232084
4088_at	YIR007W	---	0.0911302
4092_at	YIR011C	STS1	0.208327
4093_at	YIR012W	SQT1	0.0802303
4100_at	YIR019C	MUC1	0.074286
4101_at	YIL024C	---	0.49087
4102_at	YIL023C	YKE4	0.481074
4106_at	YIL019W	FAF1	0.263663
4111_at	YIL014W	MNT3	0.575985
4113_at	YIL012W	---	0.194803
4122_at	YIL005W	EPS1	0.159394
4123_at	YIL004C	BET1	0.0980827
4125_at	YIL046W	MET30	0.0581186
4128_at	YIL043C	CBR1	0.170168
4136_at	YIL035C	CKA1	0.609225
4139_at	YIL032C	---	0.097541
4140_at	YIL031W	ULP2	0.197457
4143_at	YIL028W	---	0.421238
4148_at	YIL071C	PCI8	0.731022
4152_at	YIL065C	FIS1	0.0515188
4155_at	YIL062C	ARC15	0.197085
4156_at	YIL061C	SNP1	0.261037
4157_at	YIL060W	---	0.0718588
4163_at	YIL054W	---	0.226916
4165_i_at	YIL052C	RPL34A /// RPL34B	0.101665
4167_at	YIL050W	PCL7	0.400777
4170_at	YIL096C	---	0.113666
4171_at	YIL095W	PRK1	0.270987
4175_at	YIL091C	UTP25	0.212454
4178_at	YIL088C	AVT7	0.0834095
4180_at	YIL086C	---	0.149921
4181_at	YIL085C	KTR7	0.552009
4182_at	YIL084C	SDS3	0.19025
4188_at	YIL076W	SEC28	0.364232
4189_at	YIL075C	RPN2	0.428481
4193_at	YIL118W	RHO3	0.0576421
4200_at	YIL111W	COX5B	0.0845813
4201_at	YIL110W	HPM1	0.0567147
4206_at	YIL104C	SHQ1	0.111594
4207_at	YIL103W	DPH1	0.136057
4216_at	YIL140W	AXL2	0.0549561
4221_at	YIL135C	VHS2	0.284436
4223_at	YIL133C	RPL16A	0.0795378
4226_at	YIL130W	ASG1	0.0818866
4227_at	YIL129C	TAO3	0.0504371
4229_at	YIL127C	RRT14	0.0945558
4230_at	YIL126W	STH1	0.728704
4234_at	YIL122W	POG1	0.0795914
4237_at	YIL164C	NIT1	0.0712088
4242_at	YIL159W	BNR1	0.114116
4252_at	YIL149C	MLP2	0.110598
4256_at	YIL145C	PAN6	0.0703398
4271_at	YAL064W	---	0.408013
4310_at	YHR196W	UTP9	0.175266
4311_at	YHR197W	RIX1	0.207545
4314_at	YHR200W	RPN10	0.245238
4315_at	YHR201C	PPX1	0.158517
4319_at	YHR206W	SKN7	0.183422
4330_at	YHR063W-A	---	0.418736
4340_at	YHR180W	---	0.0934389
4346_at	YHR186C	KOG1	0.0874836
4353_at	YHR193C	EGD2	0.320574
4354_at	YHR194W	MDM31	0.180097
4359_at	YHR154W	RTT107	0.0639135
4371_at	YHR166C	CDC23	0.0825174
4372_at	YHR167W	THP2	0.896168
4374_at	YHR169W	DBP8	0.0655309
4375_at	YHR170W	NMD3	0.147003
4380_at	YHR131C	---	0.192298
4381_at	YHR132C	ECM14	0.115313
4382_at	YHR133C	NSG1	0.252649
4384_at	YHR135C	YCK1	0.0672131
4389_at	YHR139C-A	---	0.0911462
4391_at	YHR142W	CHS7	0.0642337
4398_at	YHR148W	IMP3	0.0948619
4404_at	YHR111W	UBA4	0.855668
4405_at	YHR112C	---	0.100353
4407_at	YHR114W	BZZ1	0.0977906
4408_at	YHR115C	DMA1	0.821103
4410_at	YHR117W	TOM71	0.189272
4412_at	YHR119W	SET1	0.797159
4417_at	YHR123W	EPT1	0.246418
4418_at	YHR124W	NDT80	0.196933
4419_at	YHR125W	---	0.643424
4420_at	YHR126C	ANS1	0.0874523
4428_at	YHR092C	HXT4	0.123633
4431_at	YHR095W	---	0.15267
4441_at	YHR103W	SBE22	0.283094
4446_at	YHR065C	RRP3	0.0623844
4454_at	YHR073W	OSH3	0.34754
4459_at	YHR079C	IRE1	0.613743
4463_at	YHR081W	LRP1	0.895384
4464_at	YHR082C	KSP1	0.0532692
4466_at	YHR084W	STE12	0.321622
4467_at	YHR085W	IPI1	0.0750013
4470_at	YHR041C	SRB2	0.105483
4471_at	YHR042W	NCP1	0.0951383
4477_at	YHR048W	YHK8	0.168236
4482_at	YHR052W	CIC1	0.193119
4483_s_at	YHR053C	CUP1-1 /// CUP1-2	0.215209
4484_s_at	YHR054C	RSC30	0.426428
4485_at	YHR057C	CPR2	0.0732422
4486_at	YHR058C	MED6	0.271547
4490_at	YHR062C	RPP1	0.289038
4492_at	YHR064C	SSZ1	0.137028
4504_at	YHR030C	SLT2	0.539232
4508_at	YHR034C	PIH1	0.261199
4516_f_at	YHL001W	RPL14B	0.0581994
4521_at	YHR004C	NEM1	0.0650747
4528_i_at	YHR010W	RPL27A	0.931461
4532_at	YHR013C	ARD1	0.107469
4533_at	YHR014W	SPO13	0.200883
4536_at	YHR017W	YSC83	0.0545827
4547_at	YHL015W	RPS20	0.288716
4551_at	YHL011C	PRS3	0.083974
4556_at	YHL006C	SHU1	0.177879
4560_at	YHL002W	HSE1	0.125566
4569_at	YHL039W	EFM1	0.27143
4572_at	YHL036W	MUP3	0.127843
4581_at	YHL027W	RIM101	0.104266
4582_at	YHL026C	---	0.0545196
4595_at	YGR240C-A	---	0.271806
4617_at	YGL194C-A	---	0.259679
4630_at	YGR121W-A	---	0.0687704
4670_f_at	YGR271C-A	EFG1	0.101418
4671_at	YGR271C-A	EFG1	0.307215
4683_at	YGR169C-A	---	0.535425
4706_at	YGR276C	RNH70	0.22857
4707_at	YGR277C	CAB4	0.0668097
4712_at	YGR282C	BGL2	0.990871
4713_at	YGR283C	---	0.150289
4716_at	YGR286C	BIO2	0.564718
4723_f_at	YBR301W	PAU10 /// PAU11 /// PAU12 /// PAU13 /// PAU24	0.379736
4729_i_at	YGR254W	ENO1	0.0701519
4730_s_at	YHR174W	ENO1 /// ENO2	0.706908
4737_at	YGR261C	APL6	0.0781672
4739_at	YGR263C	SAY1	0.30443
4740_at	YGR264C	MES1	0.0834328
4746_at	YGR270W	YTA7	0.157406
4747_at	YGR271W	SLH1	0.967285
4748_at	YGR271C-A	EFG1	0.195267
4750_at	YGR274C	TAF1	0.628925
4752_at	YGR232W	NAS6	0.0889751
4755_at	YGR235C	---	0.0647565
4765_at	YGR245C	SDA1	0.090759
4766_at	YGR246C	BRF1	0.0562733
4772_at	YGR252W	GCN5	0.908795
4774_at	YGR209C	TRX2	0.0882017
4777_at	YGR212W	SLI1	0.416648
4783_at	YGR217W	CCH1	0.776562
4784_at	YGR218W	CRM1	0.465509
4785_at	YGR219W	---	0.170331
4788_at	YGR222W	PET54	0.053308
4797_at	YGR187C	HGH1	0.059208
4798_at	YGR188C	BUB1	0.0991679
4800_at	YGR190C	---	0.120691
4802_i_at	YGR192C	TDH3	0.298776
4805_at	YGR195W	SKI6	0.227295
4806_at	YGR196C	FYV8	0.173848
4807_at	YGR197C	SNG1	0.0565109
4810_at	YGR200C	ELP2	0.090375
4816_at	YGR206W	MVB12	0.0781576
4825_at	YGR170W	PSD2	0.124729
4837_at	YGR182C	---	0.0617562
4838_at	YGR183C	QCR9	0.0579421
4840_at	YGR185C	TYS1	0.0938372
4859_at	YGR158C	MTR3	0.0526669
4863_at	YGR162W	TIF4631	0.0847039
4865_at	YGR120C	COG2	0.0534024
4867_at	YGR122W	---	0.306255
4873_at	YGR128C	UTP8	0.222625
4876_at	YGR131W	FHN1	0.128287
4880_at	YGR135W	PRE9	0.638853
4887_at	YGR141W	VPS62	0.261909
4893_at	YGR103W	NOP7	0.317505
4903_at	YGR113W	DAM1	0.0596297
4909_f_at	YGR118W	RPS23A	0.151217
4911_at	YGR075C	PRP38	0.519131
4916_at	YGR080W	TWF1	0.164997
4917_at	YGR081C	SLX9	0.154479
4919_at	YGR083C	GCD2	0.0811292
4927_at	YGR091W	PRP31	0.80068
4929_at	YGR093W	---	0.107804
4937_at	YGR056W	RSC1	0.0645863
4938_at	YGR057C	LST7	0.505897
4939_at	YGR058W	PEF1	0.102812
4944_at	YGR063C	SPT4	0.079852
4952_at	YGR071C	---	0.538064
4953_at	YGR072W	UPF3	0.0849473
4954_at	YGR073C	---	0.244645
4961_at	YGR035C	---	0.0807526
4963_at	YGR037C	ACB1	0.0964914
4965_at	YGR039W	---	0.253104
4968_at	YGR042W	---	0.322574
4972_at	YGR046W	TAM41	0.598173
4979_at	YGR007W	MUQ1	0.129529
4985_at	YGR012W	---	0.365303
4986_at	YGR013W	SNU71	0.688531
4997_at	YGR024C	THG1	0.615808
4999_at	YGR026W	---	0.0505985
5000_i_at	YGR027C	RPS25A	0.555143
5001_f_at	YGR027C	RPS25A	0.323091
5003_at	YGL014W	PUF4	0.571277
5004_at	YGL013C	PDR1	0.387563
5006_at	YGL011C	SCL1	0.0698063
5012_at	YGL005C	COG7	0.391595
5014_at	YGL003C	CDH1	0.10243
5019_at	YGR002C	SWC4	0.177447
5020_at	YGR003W	CUL3	0.143056
5024_at	YGL038C	OCH1	0.0582141
5033_at	YGL029W	CGR1	0.0991139
5036_at	YGL026C	TRP5	0.050921
5042_at	YGL020C	GET1	0.184852
5043_at	YGL019W	CKB1	0.60429
5047_at	YGL060W	YBP2	0.142739
5049_at	YGL058W	RAD6	0.0581756
5057_at	YGL050W	TYW3	0.268994
5064_at	YGL043W	DST1	0.088124
5065_at	YGL042C	---	0.614046
5069_at	YGL082W	---	0.0592251
5073_at	YGL078C	DBP3	0.0892003
5080_at	YGL072C	---	0.0502378
5082_at	YGL070C	RPB9	0.0856252
5094_at	YGL103W	RPL28	0.0685276
5098_at	YGL099W	LSG1	0.102943
5102_at	YGL095C	VPS45	0.180109
5103_at	YGL094C	PAN2	0.132686
5120_at	YGL122C	NAB2	0.0651151
5124_at	YGL118C	---	0.497134
5128_at	YGL114W	---	0.22368
5131_at	YGL111W	NSA1	0.0830443
5136_at	YGL106W	MLC1	0.102236
5147_at	YGL142C	GPI10	0.260915
5150_at	YGL139W	FLC3	0.596675
5153_at	YGL136C	MRM2	0.3974
5160_at	YGL128C	CWC23	0.11288
5164_at	YGL171W	ROK1	0.0808263
5166_at	YGL169W	SUA5	0.129391
5167_at	YGL168W	HUR1	0.0721174
5168_at	YGL167C	PMR1	0.0915571
5170_at	YGL165C	---	0.0947411
5191_f_at	YGL189C	RPS26A	0.111183
5192_at	YGL188C	---	0.11099
5204_at	YGL176C	---	0.557414
5209_at	YGL216W	KIP3	0.317824
5210_at	YGL215W	CLG1	0.260197
5211_at	YGL214W	---	0.196939
5214_at	YGL211W	NCS6	0.168884
5215_at	YGL210W	YPT32	0.365275
5227_at	YGL198W	YIP4	0.262368
5231_at	YGL237C	HAP2	0.0583098
5241_at	YGL228W	SHE10	0.0526737
5243_at	YGL226C-A	OST5	0.318165
5248_at	YGL222C	EDC1	0.0826701
5251_f_at	YHL046C	PAU10 /// PAU11 /// PAU12 /// PAU13 /// PAU4 /// P	0.220792
5258_at	YGL255W	ZRT1	0.136081
5267_at	YGL246C	RAI1	0.113248
5268_at	YGL245W	GUS1	0.421003
5270_at	YGL243W	TAD1	0.745409
5297_at	YGL263W	COS12	0.249334
5302_at	YFR048W	RMD8	0.252432
5306_at	YFR052W	RPN12	0.137428
5310_at	YFR055W	IRC7	0.0927164
5330_at	YFR032C	RRT5	0.147247
5336_at	YFR037C	RSC8	0.0954084
5338_at	YFR039C	---	0.193373
5339_at	YFR040W	SAP155	0.108506
5342_at	YFR043C	IRC6	0.738091
5355_at	YFR013W	IOC3	0.0816916
5356_at	YFR014C	CMK1	0.171283
5367_at	YFL018C	LPD1	0.510396
5370_at	YFL016C	MDJ1	0.115768
5376_at	YFL011W	HXT10	0.1617
5379_at	YFL009W	CDC4	0.085331
5383_at	YFL005W	SEC4	0.360032
5385_at	YFL003C	MSH4	0.196515
5386_at	YFL002C	SPB4	0.17211
5387_at	YFL001W	DEG1	0.114966
5388_at	YFR001W	LOC1	0.358316
5393_at	YFL038C	YPT1	0.0678566
5397_at	YFL034W	---	0.122363
5407_at	YFL023W	BUD27	0.0680475
5419_at	YER137W-A	---	0.130543
5425_at	YFL055W	AGP3	0.22456
5430_at	YFL050C	ALR2	0.581228
5434_at	YFL046W	FMP32	0.0764438
5497_at	YER014C-A	BUD25	0.0596027
5503_at	YER148W-A	---	0.148154
5521_at	YER173W	RAD24	0.0584289
5524_at	YER176W	ECM32	0.161299
5525_at	YER177W	BMH1	0.239099
5529_at	YER180C	ISC10	0.0527415
5533_at	YER184C	---	0.557997
5535_at	YER186C	---	0.0608373
5536_at	YER187W	---	0.603319
5541_at	YER006C-A	---	0.461972
5545_at	YER151C	UBP3	0.0820103
5546_at	YER152C	---	0.441622
5547_at	YER153C	PET122	0.0610766
5564_at	YER171W	RAD3	0.0884936
5566_at	YER126C	NSA2	0.0605269
5578_at	YER137C	---	0.195493
5580_at	YER140W	---	0.226876
5596_at	YER111C	SWI4	0.0646707
5599_at	YER114C	BOI2	0.258713
5603_at	YER119C	AVT6	0.136722
5608_at	YER123W	YCK3	0.70557
5611_at	YER083C	GET2	0.0752132
5641_at	YER068W	MOT2	0.051122
5644_at	YER071C	---	0.29415
5649_at	YER076C	---	0.81617
5653_at	YER080W	AIM9	0.134688
5654_at	YER081W	SER3	0.0841681
5661_at	YER049W	TPA1	0.0808924
5663_at	YER051W	JHD1	0.156947
5672_at	YER057C	HMF1	0.241911
5674_at	YER059W	PCL6	0.12992
5675_at	YER060W	FCY21	0.371482
5682_at	YER027C	GAL83	0.364536
5684_at	YER029C	SMB1	0.170918
5691_at	YER036C	ARB1	0.087491
5693_at	YER038C	KRE29	0.149092
5704_at	YER005W	YND1	0.0505957
5705_at	YER006W	NUG1	0.0676172
5706_at	YER007W	PAC2	0.961991
5712_at	YER012W	PRE1	0.130993
5713_at	YER013W	PRP22	0.686828
5721_at	YER020W	GPA2	0.0807912
5724_at	YEL021W	URA3	0.151553
5727_at	YEL018W	EAF5	0.544913
5729_f_at	YEL017C-A	PMP2	0.0913068
5732_at	YEL015W	EDC3	0.118199
5733_at	YEL014C	---	0.801559
5739_at	YEL007W	---	0.125046
5740_at	YEL006W	YEA6	0.056925
5741_at	YEL005C	VAB2	0.151598
5743_at	YEL003W	GIM4	0.144622
5747_at	YEL043W	---	0.0724933
5753_at	YEL037C	RAD23	0.0510962
5757_at	YEL033W	MTC7	0.101679
5759_at	YEL031W	SPF1	0.0623855
5761_at	YEL029C	BUD16	0.0568432
5763_at	YEL027W	CUP5	0.0782872
5772_at	YEL062W	NPR2	0.941638
5776_at	YEL059W	HHY1	0.180679
5782_at	YEL053C	MAK10	0.137902
5786_f_at	YEL049W	PAU2	0.326624
5787_at	YEL048C	TCA17	0.510886
5791_at	YEL044W	IES6	0.0857518
5810_s_at	YEL074W	---	0.225911
5814_at	YEL068C	---	0.220569
5926_g_at	YDR524C-B	---	0.149974
5965_at	YDR496C	PUF6	0.0735748
5968_at	YDR499W	LCD1	0.519752
5974_at	YDR505C	PSP1	0.065
5977_at	YDR508C	GNP1	0.0801911
5978_at	YDR509W	---	0.0636516
5980_at	YDR466W	PKH3	0.0748795
5984_at	YDR470C	UGO1	0.177565
5988_at	YDR475C	JIP4	0.198001
5989_at	YDR475C	JIP4	0.238848
5990_at	YDR476C	---	0.0925658
6004_at	YDR443C	SSN2	0.05469
6006_at	YDR445C	---	0.274685
6009_at	YDR449C	UTP6	0.0917379
6015_at	YDR456W	NHX1	0.103173
6016_at	YDR457W	TOM1	0.171274
6018_at	YDR459C	PFA5	0.529721
6024_at	YDR464W	SPP41	0.0699907
6026_at	YDR420W	HKR1	0.123338
6027_at	YDR421W	ARO80	0.74024
6028_at	YDR422C	SIP1	0.174031
6033_at	YDR427W	RPN9	0.0888431
6049_at	YDR398W	UTP5	0.0501067
6055_at	YDR404C	RPB7	0.143385
6058_at	YDR407C	TRS120	0.183714
6063_at	YDR413C	---	0.267401
6064_at	YDR412W	RRP17	0.204206
6067_at	YDR416W	SYF1	0.717207
6076_at	YDR379W	RGA2	0.199464
6083_at	YDR386W	MUS81	0.0573475
6087_at	YDR390C	UBA2	0.0757502
6102_at	YDR361C	BCP1	0.0612718
6105_at	YDR363W-A	SEM1	0.128343
6106_at	YDR364C	CDC40	0.0799726
6107_at	YDR365C	ESF1	0.137994
6108_at	YDR366C	---	0.0604091
6109_at	YDR367W	KEI1	0.311534
6111_at	YDR369C	XRS2	0.151308
6112_at	YDR370C	---	0.605398
6114_at	YDR372C	VPS74	0.291567
6118_at	YDR332W	IRC3	0.626316
6120_at	YDR334W	SWR1	0.106532
6124_at	YDR338C	---	0.120709
6125_at	YDR339C	FCF1	0.0963434
6132_at	YDR346C	SVF1	0.46491
6137_at	YDR351W	SBE2	0.0502693
6142_i_at	YDR312W	SSF2	0.167134
6143_f_at	YDR312W	SSF2	0.177598
6148_at	YDR317W	HIM1	0.773121
6149_at	YDR318W	MCM21	0.141949
6156_at	YDR324C	UTP4	0.0895679
6157_at	YDR325W	YCG1	0.327975
6158_at	YDR326C	YSP2	0.396642
6165_at	YDR291W	HRQ1	0.0829682
6169_at	YDR295C	HDA2	0.0829182
6173_at	YDR299W	BFR2	0.0778577
6178_at	YDR304C	CPR5	0.133433
6180_i_at	YDR305C	HNT2	0.272797
6184_at	YDR307W	---	0.105345
6185_at	YDR308C	SRB7	0.140225
6195_at	YDR275W	BSC2	0.453651
6197_at	YDR277C	MTH1	0.222501
6204_at	YDR284C	DPP1	0.166198
6207_at	YDR287W	INM2	0.158005
6208_at	YDR288W	NSE3	0.498509
6210_at	YDR245W	MNN10	0.0636148
6213_at	YDR248C	---	0.0725309
6214_at	YDR249C	---	0.0641853
6217_at	YDR252W	BTT1	0.112269
6222_at	YDR257C	RKM4	0.120603
6229_at	YDR264C	AKR1	0.402955
6230_at	YDR265W	PEX10	0.237752
6238_at	YDR227W	SIR4	0.489704
6239_at	YDR228C	PCF11	0.587869
6249_at	YDR238C	SEC26	0.0928364
6251_at	YDR240C	SNU56	0.547632
6253_at	YDR242W	AMD2	0.359762
6255_at	YDR198C	RKM2	0.172097
6257_at	YDR200C	VPS64	0.132152
6259_at	YDR202C	RAV2	0.0514897
6269_at	YDR212W	TCP1	0.152433
6274_at	YDR217C	RAD9	0.124654
6276_at	YDR219C	MFB1	0.1858
6281_at	YDR179W-A	---	0.198454
6288_at	YDR186C	---	0.433385
6291_at	YDR189W	SLY1	0.202006
6292_at	YDR190C	RVB1	0.0547064
6297_at	YDR195W	REF2	0.120412
6299_at	YDR197W	CBS2	0.119097
6307_at	YDR161W	---	0.218658
6308_at	YDR162C	NBP2	0.0954448
6309_at	YDR163W	CWC15	0.0653934
6311_at	YDR165W	TRM82	0.0517675
6314_at	YDR168W	CDC37	0.0673104
6318_at	YDR172W	SUP35	0.219432
6329_at	YDR139C	RUB1	0.22715
6330_at	YDR139C	RUB1	0.255782
6331_at	YDR140W	MTQ2	0.180887
6336_at	YDR145W	TAF12	0.30355
6355_at	YDR120C	TRM1	0.0946083
6361_at	YDR126W	SWF1	0.055533
6371_at	YDR092W	UBC13	0.365652
6381_at	YDR101C	ARX1	0.0870733
6383_at	YDR103W	STE5	0.0878652
6384_at	YDR104C	SPO71	0.175486
6387_at	YDR107C	TMN2	0.684366
6390_at	YDR110W	FOB1	0.386852
6391_at	YDR067C	OCA6	0.581939
6393_at	YDR069C	DOA4	0.334609
6395_at	YDR071C	PAA1	0.844101
6405_at	YDR081C	PDC2	0.310652
6407_at	YDR083W	RRP8	0.0910978
6411_at	YDR087C	RRP1	0.113396
6412_at	YDR088C	SLU7	0.248545
6414_at	YDR045C	RPC11	0.183248
6415_at	YDR046C	BAP3	0.168229
6419_at	YDR050C	TPI1	0.0936062
6420_at	YDR051C	DET1	0.0543689
6423_at	YDR054C	CDC34	0.054283
6426_at	YDR057W	YOS9	0.346268
6429_at	YDR060W	MAK21	0.560098
6431_at	YDR062W	LCB2	0.0576513
6436_at	YDR021W	FAL1	0.147135
6440_at	YDR026C	---	0.0860299
6441_at	YDR027C	VPS54	0.0642504
6443_at	YDR029W	---	0.0500766
6461_at	YDL001W	RMD1	0.214093
6466_at	YDR005C	MAF1	0.0948137
6469_at	YDR008C	---	0.0636959
6478_at	YDR017C	KCS1	0.730204
6481_at	YDR020C	DAS2	0.0597946
6483_at	YDL024C	DIA3	0.1043
6484_at	YDL023C	---	0.0500374
6492_at	YDL015C	TSC13	0.0957677
6494_at	YDL013W	SLX5	0.0593407
6501_at	YDL006W	PTC1	0.0561909
6504_at	YDL047W	SIT4	0.146313
6509_at	YDL043C	PRP11	0.31718
6510_at	YDL042C	SIR2	0.889626
6511_at	YDL041W	---	0.76345
6517_at	YDL035C	GPR1	0.0510413
6518_at	YDL034W	---	0.161273
6521_at	YDL031W	DBP10	0.139612
6524_at	YDL028C	MPS1	0.284023
6526_at	YDL026W	---	0.624607
6530_at	YDL068W	---	0.487417
6531_at	YDL067C	COX9	0.11025
6534_at	YDL064W	UBC9	0.131944
6535_at	YDL063C	---	0.135596
6538_at	YDL060W	TSR1	0.162335
6550_at	YDL091C	UBX3	0.0538281
6553_at	YDL088C	ASM4	0.401539
6568_f_at	YDL075W	RPL31A	0.0673097
6573_at	YDL113C	ATG20	0.0564926
6574_at	YDL112W	TRM3	0.126052
6578_at	YDL108W	KIN28	0.320705
6582_at	YDL104C	QRI7	0.0564981
6587_at	YDL099W	BUG1	0.274799
6589_at	YDL097C	RPN6	0.0606973
6602_at	YDL128W	VCX1	0.0532015
6604_at	YDL126C	CDC48	0.732276
6609_at	YDL122W	UBP1	0.120152
6615_at	YDL116W	NUP84	0.409128
6620_at	YDL155W	CLB3	0.266407
6621_at	YDL154W	MSH5	0.463935
6622_at	YDL153C	SAS10	0.0774838
6623_at	YDL152W	---	0.345753
6627_at	YDL148C	NOP14	0.17055
6631_at	YDL144C	---	0.587692
6635_at	YDL140C	RPO21	0.502394
6645_at	YDL175C	AIR2	0.157214
6647_at	YDL173W	PAR32	0.206175
6654_at	YDL166C	FAP7	0.127606
6655_at	YDL165W	CDC36	0.199965
6659_at	YDL161W	ENT1	0.385792
6663_at	YDL200C	MGT1	0.101485
6668_at	YDL195W	SEC31	0.819342
6673_at	YDL190C	UFD2	0.818763
6680_s_at	YDL133C-A	RPL41A /// RPL41B	0.379493
6691_at	YDL217C	TIM22	0.0899784
6696_at	YDL212W	SHR3	0.394351
6701_at	YDL207W	GLE1	0.051617
6707_at	YDL201W	TRM8	0.0780014
6718_at	YDL235C	YPD1	0.0899696
6723_at	YDL230W	PTP1	0.201653
6726_at	YDL226C	GCS1	0.125502
6756_at	YCR020W-B	HTL1	0.113155
6761_at	YCR068W	ATG15	0.501638
6763_at	YCL008C	STP22	0.139063
6781_at	YCR087W	---	0.0664636
6782_at	YCR087C-A	---	0.12102
6789_at	YCR094W	CDC50	0.747058
6790_at	YCR095C	OCA4	0.387369
6795_at	YCR100C	---	0.068664
6801_at	YCL022C	---	0.515022
6805_at	YCR063W	BUD31	0.0597022
6809_at	YCR068W	ATG15	0.640741
6813_at	YCR072C	RSA4	0.0654073
6815_at	YCR073W-A	SOL2	0.0532358
6816_at	YCR075C	ERS1	0.0839329
6825_at	YCR035C	RRP43	0.0682691
6826_at	YCR036W	RBK1	0.831039
6827_at	YCR037C	PHO87	0.164922
6829_at	YCR041W	---	0.127924
6830_at	YCR042C	TAF2	0.0552022
6831_at	YCR043C	---	0.0602859
6835_at	YCR047C	BUD23	0.0782775
6840_at	YCR052W	RSC6	0.35741
6843_at	YCR057C	PWP2	0.169159
6848_at	YCR016W	---	0.430578
6851_at	YCR019W	MAK32	0.113505
6866_at	YCR031C	RPS14A	0.0938549
6876_at	YCL002C	---	0.30723
6879_at	YCR001W	---	0.475658
6886_at	YCR009C	RVS161	0.847726
6889_at	YCR013C	---	0.097902
6892_at	YCR015C	---	0.299826
6895_at	YCL037C	SRO9	0.0687748
6898_at	YCL034W	LSB5	0.17121
6899_at	YCL033C	MXR2	0.117256
6900_at	YCL032W	STE50	0.0721017
6904_at	YCL028W	RNQ1	0.0646343
6914_at	YCL011C	GBP2	0.131225
6918_at	YCL059C	KRR1	0.0815315
6920_at	YCL057W	PRD1	0.0532246
6921_at	YCL056C	---	0.0542187
6923_at	YCL054W	SPB1	0.196316
6949_f_at	YBL109W	---	0.0604671
6958_s_at	YCL067C	HMLALPHA2 /// MATALPHA2	0.960032
6959_s_at	YCL066W	HMLALPHA1 /// MATALPHA1	0.324747
7038_s_at	YBR201W	DER1	0.389577
7040_g_at	YBR266C	SLM6	0.301567
7041_s_at	YBR267W	REI1	0.229187
7057_at	YBR284W	---	0.0813769
7061_at	YBR288C	APM3	0.385233
7063_at	YBR290W	BSD2	0.114969
7066_at	YBR293W	VBA2	0.114599
7069_at	YBR296C	PHO89	0.0638833
7074_f_at	YBR301W	PAU12 /// PAU24	0.247983
7075_at	YBR219C	---	0.103743
7077_at	YBR058C-A	TSC3	0.212903
7079_at	YBR259W	---	0.0554749
7083_at	YBR263W	SHM1	0.0704135
7089_at	YBR271W	---	0.0623679
7094_at	YBR276C	PPS1	0.082438
7095_at	YBR277C	---	0.500768
7097_at	YBR279W	PAF1	0.118747
7103_at	YBR238C	---	0.0657449
7109_at	YBR244W	GPX2	0.478809
7112_at	YBR247C	ENP1	0.292726
7113_at	YBR248C	HIS7	0.0898557
7115_at	YBR250W	SPO23	0.168736
7119_at	YBR254C	TRS20	0.0861407
7122_at	YBR257W	POP4	0.0939787
7136_at	YBR226C	---	0.157476
7138_at	YBR228W	SLX1	0.0611793
7143_at	YBR233W	PBP2	0.109162
7145_at	YBR235W	---	0.0852301
7149_at	YBR193C	MED8	0.333228
7150_at	YBR194W	AIM4	0.0793033
7159_at	YBR204C	---	0.0629234
7166_at	YBR210W	ERV15	0.0794551
7172_at	YBR170C	NPL4	0.0610564
7173_at	YBR171W	SEC66	0.14838
7177_at	YBR175W	SWD3	0.0576312
7178_at	YBR176W	ECM31	0.0501407
7179_at	YBR177C	EHT1	0.188341
7183_at	YBR182C	SMP1	0.057565
7185_at	YBR184W	---	0.0790495
7187_at	YBR186W	PCH2	0.147904
7193_at	YBR147W	RTC2	0.0747104
7200_at	YBR154C	RPB5	0.0632438
7218_at	YBR127C	VMA2	0.480811
7225_at	YBR134W	---	0.670737
7231_at	YBR140C	IRA1	0.0692865
7233_at	YBR142W	MAK5	0.256913
7246_at	YBR110W	ALG1	0.104615
7248_at	YBR112C	CYC8	0.341073
7262_at	YBR084W	MIS1	0.0544294
7284_at	YBR061C	TRM7	0.286562
7317_at	YBR049C	REB1	0.697624
7323_at	YBR055C	PRP6	0.599626
7329_at	YBR016W	---	0.0775335
7330_at	YBR017C	KAP104	0.223605
7332_at	YBR019C	GAL10	0.236284
7333_at	YBR020W	GAL1	0.435945
7334_at	YBR021W	FUR4	0.115927
7335_at	YBR022W	POA1	0.406463
7336_at	YBR023C	CHS3	0.205332
7343_at	YBR030W	RKM3	0.141781
7360_at	YBL001C	ECM15	0.0801607
7362_at	YBR002C	RER2	0.0579294
7371_at	YBR012C	---	0.117311
7377_at	YBL028C	---	0.0528103
7382_at	YBL025W	RRN10	0.72223
7383_at	YBL024W	NCL1	0.163345
7390_at	YBL017C	PEP1	0.621489
7398_at	YBL054W	TOD6	0.226362
7402_at	YBL050W	SEC17	0.145292
7406_at	YBL046W	PSY4	0.816109
7410_at	YBL042C	FUI1	0.0663881
7413_at	YBL039C	URA7	0.127218
7425_s_at	YBL072C	RPS8A /// RPS8B	0.179155
7426_at	YBL071C	---	0.108973
7434_at	YBL062W	---	0.274179
7436_at	YBL060W	YEL1	0.183693
7446_at	YBL094C	---	0.0607604
7449_at	YBL091C-A	SCS22	0.128397
7450_at	YBL091C	MAP2	0.397143
7456_at	YBL085W	BOI1	0.0584326
7461_at	YBL081W	---	0.053219
7539_at	YPR187W	RPO26	0.0565635
7541_at	YPR189W	SKI3	0.274836
7551_at	YPR198W	SGE1	0.058317
7561_at	YPR163C	TIF3	0.115676
7567_at	YPR169W	JIP5	0.0773536
7571_at	YPR173C	VPS4	0.128842
7578_at	YPR180W	AOS1	0.30338
7583_at	YPR185W	ATG13	0.780561
7586_at	YPR143W	RRP15	0.0881079
7589_at	YPR146C	---	0.0525276
7605_at	YPR161C	SGV1	0.183283
7606_at	YPR162C	ORC4	0.533071
7608_at	YPR122W	AXL1	0.155118
7609_at	YPR123C	---	0.0550116
7624_at	YPR136C	---	0.184893
7636_at	YPR105C	COG4	0.0958659
7638_at	YPR107C	YTH1	0.562569
7641_at	YPR110C	RPC40	0.116132
7644_at	YPR112C	MRD1	0.115583
7647_at	YPR115W	RGC1	0.091309
7649_at	YPR117W	---	0.0863713
7650_at	YPR118W	MRI1	0.117397
7657_at	YPR081C	GRS2	0.822664
7662_at	YPR086W	SUA7	0.0934086
7664_at	YPR088C	SRP54	0.0725236
7669_at	YPR093C	ASR1	0.0742024
7670_at	YPR094W	RDS3	0.0916483
7675_at	YPR055W	SEC8	0.61735
7682_at	YPR062W	FCY1	0.051164
7686_at	YPR066W	UBA3	0.153596
7689_at	YPR069C	SPE3	0.756934
7691_at	YPR071W	---	0.147444
7693_at	YPR073C	LTP1	0.089252
7697_i_at	YPR077C	---	0.334946
7710_at	YPR045C	---	0.657182
7711_at	YPR046W	MCM16	0.0954942
7713_at	YPR048W	TAH18	0.0557244
7719_at	YPR053C	---	0.157687
7728_at	YPR021C	AGC1	0.0648716
7729_at	YPR022C	---	0.183254
7730_at	YPR023C	EAF3	0.849416
7751_at	YPL002C	SNF8	0.724093
7755_at	YPR003C	---	0.128456
7761_at	YPR009W	SUT2	0.129244
7762_at	YPR010C	RPA135	0.0650471
7768_at	YPL030W	TRM44	0.0758468
7770_at	YPL028W	ERG10	0.0576175
7771_at	YPL027W	SMA1	0.12514
7784_at	YPL014W	---	0.233584
7786_at	YPL012W	RRP12	0.0753438
7793_at	YPL050C	MNN9	0.103268
7794_at	YPL049C	DIG1	0.279008
7800_at	YPL043W	NOP4	0.108233
7806_at	YPL037C	EGD1	0.437922
7808_at	YPL035C	---	0.0564752
7812_at	YPL078C	ATP4	0.0830814
7814_at	YPL076W	GPI2	0.0768166
7818_at	YPL071C	---	0.10171
7820_at	YPL069C	BTS1	0.933442
7821_at	YPL068C	---	0.227967
7823_at	YPL066W	---	0.17734
7825_at	YPL064C	CWC27	0.154625
7833_at	YPL056C	LCL1	0.056489
7834_at	YPL101W	ELP4	0.349413
7841_at	YPL094C	SEC62	0.0519141
7842_at	YPL093W	NOG1	0.0658851
7850_at	YPL085W	SEC16	0.158463
7851_at	YPL084W	BRO1	0.0524943
7853_at	YPL082C	MOT1	0.113863
7858_at	YPL122C	TFB2	0.114154
7870_at	YPL110C	GDE1	0.109461
7872_at	YPL108W	---	0.0696418
7875_at	YPL105C	SYH1	0.107745
7883_at	YPL142C	---	0.190097
7892_at	YPL133C	RDS2	0.815011
7897_at	YPL128C	TBF1	0.265883
7899_at	YPL126W	NAN1	0.133674
7910_at	YPL160W	CDC60	0.0634298
7919_at	YPL151C	PRP46	0.185216
7924_at	YPL190C	NAB3	0.130746
7930_at	YPL184C	MRN1	0.215959
7932_at	YPL183C	RTT10	0.10144
7937_at	YPL178W	CBC2	0.105227
7939_at	YPL176C	TRE1	0.290686
7941_at	YPL174C	NIP100	0.0974859
7948_at	YPL210C	SRP72	0.0685169
7961_f_at	YPL198W	RPL7B	0.25158
7962_s_at	YGL076C	RPL7A /// RPL7B	0.0850277
7963_at	YPL197C	---	0.240321
7966_at	YPL194W	DDC1	0.078676
7968_at	YPL192C	PRM3	0.359847
7970_at	YPL234C	TFP3	0.376427
7971_at	YPL233W	NSL1	0.0589513
7972_at	YPL232W	SSO1	0.342876
7976_at	YPL228W	CET1	0.158248
7977_at	YPL227C	ALG5	0.0635394
7978_at	YPL226W	NEW1	0.0709161
7979_at	YPL225W	---	0.0752007
7984_s_at	YGL135W	RPL1A /// RPL1B	0.19017
7987_at	YPL217C	BMS1	0.127193
7995_at	YPL254W	HFI1	0.601108
7996_at	YPL253C	VIK1	0.217169
8002_at	YPL248C	GAL4	0.206395
8018_i_at	YOR389W	---	0.406662
8024_at	YPL271W	ATP15	0.0811258
8026_at	YPL269W	KAR9	0.298705
8029_at	YPL266W	DIM1	0.0749267
8032_at	YPL263C	KEL3	0.118086
8071_f_at	YEL075W-A	---	0.230915
8079_s_at	YOL155W-A	---	0.264813
8124_at	YOL077W-A	ATP19	0.0799422
8140_at	YOR386W	PHR1	0.121259
8163_at	YOR364W	---	0.248225
8164_at	YOR365C	---	0.356704
8171_at	YOR372C	NDD1	0.0523737
8201_at	YOR357C	SNX3	0.0780714
8209_at	YOR319W	HSH49	0.42766
8224_at	YOR334W	MRS2	0.191301
8226_at	YOR336W	KRE5	0.0568604
8230_at	YOR298W	MUM3	0.086499
8245_r_at	YOR309C	---	0.0896021
8250_at	YOR314W	---	0.176465
8253_at	YOR277C	---	0.149898
8263_at	YOR287C	RRP36	0.109393
8271_at	YOR294W	RRS1	0.094
8272_at	YOR295W	UAF30	0.0569844
8275_at	YOR254C	SEC63	0.0907397
8276_at	YOR255W	OSW1	0.165931
8279_at	YOR258W	HNT3	0.406827
8283_at	YOR262W	---	0.220366
8286_at	YOR265W	RBL2	0.180194
8290_at	YOR269W	PAC1	0.0539515
8293_at	YOR272W	YTM1	0.0662744
8296_at	YOR275C	RIM20	0.130372
8309_at	YOR243C	PUS7	0.0658477
8311_at	YOR245C	DGA1	0.237131
8316_at	YOR249C	APC5	0.180023
8317_at	YOR250C	CLP1	0.769312
8319_at	YOR252W	TMA16	0.125853
8324_at	YOR213C	SAS5	0.416575
8327_at	YOR216C	RUD3	0.0518136
8328_at	YOR217W	RFC1	0.0529849
8337_at	YOR225W	---	0.124963
8345_at	YOR189W	IES4	0.829156
8348_i_at	YOR192C	THI72	0.140632
8349_f_at	YOR192C	THI72	0.110597
8352_at	YOR195W	SLK19	0.161346
8353_at	YOR196C	LIP5	0.0567331
8357_at	YOR200W	---	0.281032
8363_at	YOR206W	NOC2	0.121539
8376_at	YOR174W	MED4	0.0510621
8393_at	YOR146W	---	0.0807904
8394_at	YOR147W	MDM32	0.632452
8401_at	YOR154W	SLP1	0.125527
8407_at	YOR160W	MTR10	0.343017
8410_at	YOR163W	DDP1	0.0526942
8414_at	YOR122C	PFY1	0.0643387
8415_at	YOR123C	LEO1	0.810569
8416_at	YOR124C	UBP2	0.615124
8434_at	YOR097C	---	0.132356
8435_at	YOR098C	NUP1	0.0895276
8443_at	YOR106W	VAM3	0.166686
8445_at	YOR108W	LEU9	0.060529
8454_at	YOR117W	RPT5	0.235809
8461_at	YOR080W	DIA2	0.46457
8462_at	YOR081C	TGL5	0.698404
8469_g_at	YOR087W	YVC1	0.143481
8475_at	YOR093C	---	0.233952
8477_at	YOR095C	RKI1	0.10412
8484_at	YOR056C	NOB1	0.0514244
8488_at	YOR060C	---	0.128495
8489_at	YOR061W	CKA2	0.282215
8495_at	YOR067C	ALG8	0.0710741
8497_at	YOR070C	GYP1	0.0674909
8499_at	YOR072W	---	0.159469
8503_at	YOR030W	DFG16	0.054168
8512_at	YOR039W	CKB2	0.148845
8514_at	YOR041C	---	0.0702808
8520_at	YOR047C	STD1	0.0614299
8532_at	YOR014W	RTS1	0.202173
8539_at	YOR021C	---	0.123091
8562_at	YOR001W	RRP6	0.119629
8566_at	YOR005C	DNL4	0.0829753
8571_at	YOL036W	---	0.078021
8585_at	YOL022C	TSR4	0.0748119
8586_at	YOL021C	DIS3	0.109129
8601_at	YOL051W	GAL11	0.115974
8602_at	YOL050C	---	0.205588
8607_at	YOL045W	PSK2	0.068506
8611_at	YOL041C	NOP12	0.193392
8613_at	YOL039W	RPP2A	0.0968093
8618_at	YOL080C	REX4	0.197509
8619_at	YOL079W	---	0.203792
8620_at	YOL078W	AVO1	0.104329
8622_at	YOL076W	MDM20	0.584182
8625_at	YOL072W	THP1	0.733571
8634_at	YOL063C	CRT10	0.830799
8640_at	YOL103W	ITR2	0.296672
8648_at	YOL095C	HMI1	0.0649041
8651_at	YOL092W	---	0.0684189
8652_at	YOL091W	SPO21	0.0672274
8671_at	YOL117W	RRI2	0.137365
8672_at	YOL116W	MSN1	0.0821012
8673_at	YOL115W	PAP2	0.526687
8676_at	YOL112W	MSB4	0.426909
8679_at	YOL109W	ZEO1	0.0973315
8682_at	YOL106W	---	0.080049
8693_at	YOL141W	PPM2	0.198405
8695_at	YOL139C	CDC33	0.610033
8718_at	YOL163W	---	0.14244
8719_at	YOL162W	---	0.228167
8720_f_at	YLL064C	PAU18 /// PAU20 /// PAU6	0.195353
8759_at	YNL146C-A	---	0.0979123
8783_at	YNR071C	---	0.0506052
8784_s_at	YEL070W	DSF1	0.481382
8800_at	YNR042W	---	0.0730496
8810_at	YNR052C	POP2	0.0639747
8813_at	YNR054C	ESF2	0.0549799
8814_at	YNR055C	HOL1	0.346127
8821_at	YNR062C	---	0.143278
8822_at	YNR063W	---	0.0760989
8824_at	YNR021W	---	0.507906
8831_at	YNR028W	CPR8	0.0927947
8832_at	YNR029C	---	0.0545027
8845_at	YNL004W	HRB1	0.0890181
8847_at	YNL002C	RLP7	0.089862
8851_at	YNR003C	RPC34	0.169701
8852_at	YNR004W	SWM2	0.0887421
8856_at	YNR008W	LRO1	0.706291
8858_at	YNR010W	CSE2	0.109687
8859_at	YNR011C	PRP2	0.05144
8864_at	YNR016C	ACC1	0.110714
8871_at	YNL024C	---	0.135695
8873_at	YNL022C	---	0.146543
8875_at	YNL020C	ARK1	0.0903253
8892_at	YNL050C	---	0.0533126
8898_at	YNL043C	---	0.147562
8901_at	YNL040W	---	0.149535
8902_at	YNL039W	BDP1	0.151424
8903_at	YNL038W	GPI15	0.273341
8907_s_at	YNL018C	---	0.394
8912_at	YNL029C	KTR5	0.15736
8920_i_at	YNL067W	RPL9B	0.240681
8931_at	YNL056W	OCA2	0.0914043
8933_at	YNL054W	VAC7	0.570217
8938_at	YNL094W	APP1	0.123413
8948_at	YNL084C	END3	0.123876
8956_at	YNL076W	MKS1	0.209716
8958_at	YNL074C	MLF3	0.275694
8962_at	YNL114C	---	0.246339
8963_at	YNL113W	RPC19	0.0565689
8964_at	YNL112W	DBP2	0.0627322
8971_at	YNL106C	INP52	0.827869
8978_at	YNL099C	OCA1	0.0892203
8983_s_at	YNL139C	THO2	0.566151
8984_at	YNL138W	SRV2	0.124272
8987_at	YNL135C	FPR1	0.056203
8990_at	YNL132W	KRE33	0.298893
9000_at	YNL122C	---	0.151584
9003_at	YNL119W	NCS2	0.0673875
9011_at	YNL157W	IGO1	0.057809
9012_at	YNL156C	NSG2	0.298834
9015_at	YNL153C	GIM3	0.0819773
9017_at	YNL151C	RPC31	0.0513698
9021_at	YNL147W	LSM7	0.655642
9031_at	YNL183C	NPR1	0.181794
9032_at	YNL182C	IPI3	0.0628587
9039_at	YNL174W	---	0.0552034
9043_at	YNL170W	---	0.0738522
9046_at	YNL167C	SKO1	0.135955
9048_at	YNL165W	---	0.0503835
9051_at	YNL207W	RIO2	0.0714981
9052_at	YNL206C	RTT106	0.14663
9055_at	YNL204C	SPS18	0.730168
9060_at	YNL199C	GCR2	0.343688
9066_at	YNL193W	---	0.873605
9074_at	YNL229C	URE2	0.273762
9075_at	YNL227C	JJJ1	0.105075
9076_at	YNL228W	---	0.116666
9092_at	YNL211C	---	0.171544
9101_at	YNL248C	RPA49	0.101677
9106_at	YNL243W	SLA2	0.0587251
9110_at	YNL238W	KEX2	0.0824494
9112_at	YNL236W	SIN4	0.225274
9118_at	YNL276C	---	0.113464
9122_at	YNL272C	SEC2	0.192535
9123_at	YNL271C	BNI1	0.121533
9126_at	YNL268W	LYP1	0.103025
9130_at	YNL264C	PDR17	0.0973006
9135_at	YNL259C	ATX1	0.0788635
9140_at	YNL299W	TRF5	0.100759
9146_at	YNL293W	MSB3	0.0627576
9152_at	YNL287W	SEC21	0.0672653
9166_at	YNL318C	HXT14	0.0884804
9170_at	YNL314W	DAL82	0.298025
9171_at	YNL313C	---	0.0913612
9174_at	YNL310C	ZIM17	0.10355
9176_at	YNL308C	KRI1	0.0760905
9182_s_at	YNL302C	RPS19A /// RPS19B	0.134662
9184_at	YNL301C	RPL18B	0.0674198
9202_at	YNL328C	MDJ2	0.0546807
9229_i_at	YMR230W-A	---	0.504408
9230_r_at	YMR230W-A	---	0.244587
9281_at	YMR316C-B	---	0.0611551
9284_at	YMR319C	FET4	0.0839244
9286_s_at	YMR321C	SAM4	0.304948
9293_at	YML058W-A	HUG1	0.192551
9325_at	YMR316C-A	---	0.349598
9339_at	YMR290C	HAS1	0.0622325
9358_at	YMR264W	CUE1	0.0750487
9366_at	YMR272C	SCS7	0.168571
9367_at	YMR273C	ZDS1	0.371868
9369_at	YMR275C	BUL1	0.525894
9377_at	YMR238W	DFG5	0.0500754
9378_at	YMR239C	RNT1	0.075432
9381_s_at	YMR242C	RPL20A /// RPL20B	0.424142
9383_at	YMR244W	---	0.146607
9391_at	YMR252C	---	0.0771984
9392_at	YMR253C	---	0.353034
9395_at	YMR213W	CEF1	0.0863134
9401_at	YMR219W	ESC1	0.372459
9402_at	YMR220W	ERG8	0.100227
9404_at	YMR222C	FSH2	0.0908843
9410_at	YMR227C	TAF7	0.12623
9412_at	YMR229C	RRP5	0.0821046
9417_at	YMR192W	GYL1	0.162669
9428_at	YMR201C	RAD14	0.162357
9436_at	YMR209C	---	0.43412
9440_at	YMR172W	HOT1	0.150984
9453_at	YMR183C	SSO2	0.096463
9457_g_at	YMR186W	HSC82 /// HSP82	0.104269
9458_at	YMR187C	---	0.171302
9461_at	YMR190C	SGS1	0.100316
9463_at	YMR153W	NUP53	0.162184
9464_at	YMR153C-A	---	0.0576237
9472_at	YMR160W	---	0.0844534
9473_at	YMR161W	HLJ1	0.0858227
9474_at	YMR162C	DNF3	0.114971
9475_at	YMR163C	INP2	0.130685
9489_at	YMR135W-A	---	0.0536506
9498_f_at	YMR143W	RPS16A	0.105661
9504_at	YMR149W	SWP1	0.299598
9514_at	YMR117C	SPC24	0.16518
9521_at	YMR122C	---	0.0656961
9528_at	YMR129W	POM152	0.1123
9533_at	YMR091C	NPL6	0.134874
9558_at	YMR073C	IRC21	0.426847
9559_at	YMR074C	---	0.10042
9577_at	YMR044W	IOC4	0.296163
9581_at	YMR052W	FAR3	0.087886
9594_at	YMR064W	AEP1	0.205666
9596_at	YMR066W	SOV1	0.280624
9604_at	YMR027W	---	0.129019
9618_at	YMR040W	YET2	0.252754
9627_at	YMR005W	TAF4	0.157288
9636_at	YMR014W	BUD22	0.051838
9637_at	YMR015C	ERG5	0.0621805
9645_at	YML019W	OST6	0.0566157
9648_at	YML016C	PPZ1	0.0981175
9653_at	YML012W	ERV25	0.197034
9658_r_at	YML009W-B	---	0.182716
9664_at	YML005W	TRM12	0.102348
9666_at	YML046W	PRP39	0.0521449
9669_at	YML041C	VPS71	0.417937
9670_at	YML038C	YMD8	0.642886
9671_at	YML037C	---	0.179457
9676_at	YML034W	SRC1	0.170302
9681_at	YML029W	USA1	0.375806
9686_s_at	YDR447C	RPS17A /// RPS17B	0.0760003
9698_at	YML057W	CMP2	0.212454
9703_at	YML053C	---	0.058583
9707_at	YML049C	RSE1	0.171703
9708_at	YML048W	GSF2	0.203897
9711_at	YML088W	UFO1	0.060173
9713_at	YML086C	ALO1	0.0624461
9719_at	YML080W	DUS1	0.0538432
9722_at	YML077W	BET5	0.0542291
9727_at	YML072C	TCB3	0.0785384
9729_at	YML070W	DAK1	0.0894773
9730_at	YML069W	POB3	0.0714908
9735_at	YML107C	PML39	0.0512019
9750_at	YML094C-A	---	0.0587676
9753_at	YML092C	PRE8	0.202717
9767_at	YML118W	NGL3	0.308613
9776_at	YML111W	BUL2	0.123487
9851_at	YLR447C	VMA6	0.258937
9855_at	YLR451W	LEU3	0.217634
9863_at	YLR459W	GAB1	0.597026
9873_at	YLR426W	---	0.189045
9877_at	YLR430W	SEN1	0.0684057
9882_at	YLR435W	TSR2	0.0834254
9883_at	YLR436C	ECM30	0.242835
9888_at	YLR440C	SEC39	0.154099
9892_at	YLR443W	ECM7	0.422183
9893_at	YLR444C	---	0.332234
9900_at	YLR409C	UTP21	0.226295
9904_at	YLR413W	---	0.253412
9909_at	YLR418C	CDC73	0.0844047
9912_at	YLR421C	RPN13	0.107782
9914_at	YLR423C	ATG17	0.307988
9919_at	YLR384C	IKI3	0.153779
9922_at	YLR387C	REH1	0.129992
9931_at	YLR396C	VPS33	0.707326
9932_at	YLR397C	AFG2	0.116891
9961_at	YLR380W	CSR1	0.0972749
9964_at	YLR340W	RPP0	0.0513465
9967_at	YLR343W	GAS2	0.312948
9977_at	YLR353W	BUD8	0.0519278
9978_at	YLR354C	TAL1	0.116821
9981_at	YLR358C	---	0.432083
9982_at	YLR357W	RSC2	0.148064
9989_at	YLR320W	MMS22	0.0865373
9990_at	YLR321C	SFH1	0.0969017
9993_at	YLR324W	PEX30	0.441303
